# Supplementary material for: Pathologically Confirmed Dual Coronavirus Disease 2019-Associated Tracheobronchial Aspergillosis and Pulmonary Mucormycosis in a Non-Endemic Region: A Case Report
Source: J Clin Med. 2025 Aug 5;14(15):5526. doi: 10.3390/jcm14155526 (PMC12347539; doi:10.3390/jcm14155526)
Supplement: Supplementary file 1 [file jcm-14-05526-s001.zip]

Archive with 3 entries (2 files):
- jcm-3751502-supplementary/
- jcm-3751502-supplementary/Supplementary_materials_S1.pdf
- jcm-3751502-supplementary/Supplementary_materials_S2_CAREchecklists.pdf
